# Supplementary material for: Assessment of ADC Higher Order Structure Through 2D NMR Analysis
Source: Molecules. 2025 Nov 20;30(22):4490. doi: 10.3390/molecules30224490 (PMC12655470; doi:10.3390/molecules30224490)
Supplement: Supplementary file 1 [file molecules-30-04490-s001.zip]

Archive with 1 entries (1 files):
- molecules-3954921-supplementary.pdf
